# Supplementary material for: Identification of the Optimal Quantitative RT-PCR Reference Gene for Paper Mulberry (Broussonetia papyrifera)
Source: Curr Issues Mol Biol. 2024 Sep 26;46(10):10779–94. doi: 10.3390/cimb46100640 (PMC11506246; doi:10.3390/cimb46100640)
Supplement: Supplementary file 1 [file cimb-46-00640-s001.zip]

Archive with 1 entries (1 files):
- cimb-3181168-supplementary.pdf
